# Supplementary material for: Genomic insights into the population structure, antimicrobial resistance, and virulence of Brachyspira hyodysenteriae from diverse geographical regions
Source: Microbiol Spectr. 2025 Apr 24;13(6):e03386-24. doi: 10.1128/spectrum.03386-24 (PMC12131820; doi:10.1128/spectrum.03386-24)
Supplement: Data S1 — Metadata. [file spectrum.03386-24-s0001.xlsx]

## Sheet: NCBI_metadata
Supplementary File 1 (NCBI Metadata)
Column	Description
Special Note	Indicates reference strains (e.g., B78, B204) or type strains where applicable. Empty cells in this column indicate general isolates.
GenBank Accession Number	Unique identifier for genome assemblies retrieved from GenBank (NCBI).
Lineage	Assigned phylogenetic lineage based on core genome SNP analysis.
ST (Sequence Type)	MLST sequence type, as determined by the seven housekeeping genes.
Novel ST or Known	Indicates whether the ST is novel (identified for the first time in this study) or previously described.
Geographical Origin	Country where the isolate was originally obtained.
Source of Isolate	Identifies GenBank as the data source for all genomes listed in this sheet.
Special Note	GenBank Accession number	Lineage	ST	Novel ST or Known	Geographical Origin	Source of Isolate
	GCA_001013165.1_ASM101316v1	L6	53	Known	Canada	GenBank
	GCA_002100745.1_ASM210074v1	L6	132	Known	Germany	GenBank
	GCA_002117505.1_ASM211750v1	L6	132	Known	Germany	GenBank
	GCA_002117515.1_ASM211751v1	L6	132	Known	Germany	GenBank
	GCA_007595415.1_ASM759541v1	L6	92	Known	USA	GenBank
	GCA_007595445.1_ASM759544v1	L7	96	Known	USA	GenBank
	GCA_007595465.1_ASM759546v1	L9	105	Known	USA	GenBank
	GCA_007595475.1_ASM759547v1	L7	104	Known	USA	GenBank
	GCA_007595485.1_ASM759548v1	L7	106	Known	USA	GenBank
	GCA_007595505.1_ASM759550v1	L7	107	Known	USA	GenBank
	GCA_007595545.1_ASM759554v1	L7	108	Known	USA	GenBank
	GCA_007595565.1_ASM759556v1	L7	110	Known	USA	GenBank
	GCA_007595615.1_ASM759561v1	L9	93	Known	USA	GenBank
	GCA_007595625.1_ASM759562v1	L3	94	Known	USA	GenBank
	GCA_007595645.1_ASM759564v1	L3	94	Known	USA	GenBank
	GCA_007595685.1_ASM759568v1	L7	95	Known	USA	GenBank
	GCA_018704035.1_ASM1870403v1	L8	196	Known	Switzerland	GenBank
	GCA_018704105.1_ASM1870410v1	L8	196	Known	Switzerland	GenBank
	GCA_018704145.1_ASM1870414v1	L8	196	Known	Switzerland	GenBank
	GCA_018704155.1_ASM1870415v1	L8	196	Known	Switzerland	GenBank
	GCA_018704165.1_ASM1870416v1	L8	196	Known	Switzerland	GenBank
	GCA_018704205.1_ASM1870420v1	L8	196	Known	Switzerland	GenBank
	GCA_018704225.1_ASM1870422v1	L8	196	Known	Switzerland	GenBank
	GCA_018704235.1_ASM1870423v1	L8	196	Known	Switzerland	GenBank
	GCA_018704245.1_ASM1870424v1	L8	196	Known	Switzerland	GenBank
	GCA_018704255.1_ASM1870425v1	L8	196	Known	Switzerland	GenBank
	GCA_018704305.1_ASM1870430v1	L8	196	Known	Switzerland	GenBank
	GCA_018704325.1_ASM1870432v1	L8	196	Known	Switzerland	GenBank
	GCA_018704345.1_ASM1870434v1	L8	196	Known	Switzerland	GenBank
	GCA_018704355.1_ASM1870435v1	L8	196	Known	Switzerland	GenBank
	GCA_027585335.1_ASM2758533v1	L8	320	Novel	Belgium	GenBank
	GCA_027585345.1_ASM2758534v1	L2	321	Novel	Belgium	GenBank
	GCA_027585355.1_ASM2758535v1	L2	87	Known	Belgium	GenBank
	GCA_027585415.1_ASM2758541v1	L2	220	Known	Belgium	GenBank
	GCA_027585435.1_ASM2758543v1	L2	321	Known	Belgium	GenBank
	GCA_027585445.1_ASM2758544v1	L6	322	Novel	Belgium	GenBank
	GCA_027585475.1_ASM2758547v1	L2	87	Known	Belgium	GenBank
	GCA_027585485.1_ASM2758548v1	L2	321	Known	Belgium	GenBank
	GCA_027585515.1_ASM2758551v1	L2	221	Known	Belgium	GenBank
	GCA_027585535.1_ASM2758553v1	L1	211	Known	Belgium	GenBank
	GCA_027585545.1_ASM2758554v1	L2	87	Known	Belgium	GenBank
	GCA_027585555.1_ASM2758555v1	L2	331	Novel	Belgium	GenBank
	GCA_027585595.1_ASM2758559v1	L2	221	Known	Belgium	GenBank
	GCA_027585615.1_ASM2758561v1	L2	221	Known	Belgium	GenBank
	GCA_027585635.1_ASM2758563v1	L2	87	Known	Belgium	GenBank
	GCA_027585655.1_ASM2758565v1	L3	56	Known	USA	GenBank
	GCA_027585665.1_ASM2758566v1	L2	87	Known	Belgium	GenBank
	GCA_027585695.1_ASM2758569v1	L8	60	Known	Belgium	GenBank
	GCA_027585715.1_ASM2758571v1	L2	87	Known	Belgium	GenBank
	GCA_027585735.1_ASM2758573v1	L2	321	Known	Belgium	GenBank
	GCA_027585745.1_ASM2758574v1	L2	220	Known	Belgium	GenBank
	GCA_027585775.1_ASM2758577v1	L2	87	Known	Belgium	GenBank
	GCA_027585795.1_ASM2758579v1	L2	87	Known	Belgium	GenBank
	GCA_027585815.1_ASM2758581v1	L7	170	Known	Belgium	GenBank
	GCA_027585835.1_ASM2758583v1	L2	220	Known	Belgium	GenBank
	GCA_027585845.1_ASM2758584v1	L2	220	Known	Belgium	GenBank
	GCA_027585865.1_ASM2758586v1	L2	87	Known	Belgium	GenBank
	GCA_027585885.1_ASM2758588v1	L2	332	Known	Belgium	GenBank
	GCA_027585915.1_ASM2758591v1	L2	87	Known	Belgium	GenBank
	GCA_027585935.1_ASM2758593v1	L6	323	Novel	Belgium	GenBank
	GCA_027585955.1_ASM2758595v1	L8	60	Known	Belgium	GenBank
	GCA_027585965.1_ASM2758596v1	L6	228	Known	Belgium	GenBank
	GCA_027585975.1_ASM2758597v1	L2	332	Novel	Belgium	GenBank
	GCA_027585985.1_ASM2758598v1	L2	221	Known	Belgium	GenBank
	GCA_027586035.1_ASM2758603v1	L2	221	Known	Belgium	GenBank
	GCA_027586045.1_ASM2758604v1	L2	87	Known	Belgium	GenBank
	GCA_027586055.1_ASM2758605v1	L2	87	Known	Belgium	GenBank
	GCA_027586085.1_ASM2758608v1	L2	221	Known	Belgium	GenBank
	GCA_027586115.1_ASM2758611v1	L5	333	Novel	Belgium	GenBank
	GCA_027586135.1_ASM2758613v1	L2	87	Known	Belgium	GenBank
	GCA_027586155.1_ASM2758615v1	L2	221	Known	Belgium	GenBank
	GCA_027586175.1_ASM2758617v1	L1	211	Known	Belgium	GenBank
	GCA_027586195.1_ASM2758619v1	L2	220	Known	Belgium	GenBank
	GCA_027586205.1_ASM2758620v1	L1	211	Known	Belgium	GenBank
	GCA_027586235.1_ASM2758623v1	L2	87	Known	Belgium	GenBank
	GCA_027586245.1_ASM2758624v1	L1	211	Known	Belgium	GenBank
	GCA_027586275.1_ASM2758627v1	L2	87	Known	Belgium	GenBank
	GCA_027586285.1_ASM2758628v1	L2	87	Known	Belgium	GenBank
	GCA_027586295.1_ASM2758629v1	L1	211	Known	Belgium	GenBank
	GCA_027586325.1_ASM2758632v1	L2	87	Known	Belgium	GenBank
	GCA_027586355.1_ASM2758635v1	L2	220	Known	Belgium	GenBank
	GCA_027586375.1_ASM2758637v1	L2	87	Known	Belgium	GenBank
	GCA_027586385.1_ASM2758638v1	L1	211	Known	Belgium	GenBank
	GCA_027586415.1_ASM2758641v1	L9	324	Novel	Belgium	GenBank
	GCA_027586425.1_ASM2758642v1	L2	87	Known	Belgium	GenBank
	GCA_027586445.1_ASM2758644v1	L2	220	Known	Belgium	GenBank
	GCA_027586475.1_ASM2758647v1	L1	211	Known	Belgium	GenBank
	GCA_027586485.1_ASM2758648v1	L7	138	Known	Belgium	GenBank
	GCA_027586515.1_ASM2758651v1	L7	138	Known	Belgium	GenBank
	GCA_027586535.1_ASM2758653v1	L2	87	Known	Belgium	GenBank
	GCA_027586545.1_ASM2758654v1	L2	220	Known	Belgium	GenBank
	GCA_027586575.1_ASM2758657v1	L2	87	Known	Belgium	GenBank
	GCA_027586595.1_ASM2758659v1	L7	325	Novel	Belgium	GenBank
	GCA_027586615.1_ASM2758661v1	L2	220	Known	Belgium	GenBank
	GCA_027586635.1_ASM2758663v1	L2	87	Known	Belgium	GenBank
	GCA_027586645.1_ASM2758664v1	L2	87	Known	Belgium	GenBank
	GCA_027586675.1_ASM2758667v1	L2	332	Known	Belgium	GenBank
	GCA_027586695.1_ASM2758669v1	L7	8	Known	Belgium	GenBank
	GCA_027586715.1_ASM2758671v1	L2	220	Known	Belgium	GenBank
	GCA_027586725.1_ASM2758672v1	L7	8	Known	Belgium	GenBank
	GCA_027586755.1_ASM2758675v1	L2	87	Known	Belgium	GenBank
	GCA_027586775.1_ASM2758677v1	L7	8	Known	Belgium	GenBank
	GCA_027586795.1_ASM2758679v1	L2	87	Known	Belgium	GenBank
	GCA_027586815.1_ASM2758681v1	L7	326	Novel	Belgium	GenBank
	GCA_027586835.1_ASM2758683v1	L2	220	Known	Belgium	GenBank
	GCA_027586865.1_ASM2758686v1	L2	87	Known	Belgium	GenBank
	GCA_027586895.1_ASM2758689v1	L2	87	Known	Belgium	GenBank
	GCA_027586915.1_ASM2758691v1	L7	8	Known	Belgium	GenBank
	GCA_027586925.1_ASM2758692v1	L7	8	Known	Belgium	GenBank
	GCA_027586955.1_ASM2758695v1	L8	60	Known	Belgium	GenBank
	GCA_027708025.1_ASM2770802v1	L7	138	Known	Belgium	GenBank
Reference strain WA1	GCF_000022105.1_ASM2210v1	L7	36	Known	Australia	GenBank
	GCF_001012915.1_ASM101291v1	L6	4	Known	Canada	GenBank
	GCF_001012925.1_ASM101292v1	L6	327	Novel	Unknown	GenBank
	GCF_001012935.1_ASM101293v1	L8	328	Novel	South Korea	GenBank
	GCF_001012995.1_ASM101299v1	L7	26	Known	USA	GenBank
	GCF_001013035.1_ASM101303v1	L7	8	Known	Germany	GenBank
	GCF_001013045.1_ASM101304v1	L7	117	Known	Germany	GenBank
	GCF_001013075.1_ASM101307v1	L6	15	Known	Australia	GenBank
	GCF_001013085.1_ASM101308v1	L7	11	Known	Australia	GenBank
	GCF_001013115.1_ASM101311v1	L6	unknown	Known	Spain	GenBank
	GCF_001013125.1_ASM101312v1	L7	30	Known	Australia	GenBank
	GCF_001013155.1_ASM101315v1	L5	24	Known	USA	GenBank
	GCF_001013195.1_ASM101319v1	L7	35	Known	Australia	GenBank
	GCF_001013205.1_ASM101320v1	L7	127	Known	Germany	GenBank
	GCF_001013235.1_ASM101323v1	L5	114	Known	Germany	GenBank
	GCF_001013245.1_ASM101324v1	L7	129	Known	Japan	GenBank
Type strain B78	GCF_001676785.2_ASM167678v2	L3	56	Known	USA	GenBank
	GCF_002850235.1_ASM285023v1	L7	83	Known	Italy	GenBank
Reference strain B204	GCF_007595605.1_ASM759560v1	L7	54	Known	USA	GenBank
	GCF_017751165.1_ASM1775116v1	L8	6	Known	Switzerland	GenBank
	GCF_017751185.1_ASM1775118v1	L8	197	Known	Switzerland	GenBank
	GCF_017751205.1_ASM1775120v1	L7	66	Known	Switzerland	GenBank
	GCF_017751225.1_ASM1775122v1	L8	196	Known	Switzerland	GenBank

## Sheet: ISU_VDL_metadata
Supplementary File 1 (ISU_VDL Metadata)
Column		Description
BioProject		NCBI BioProject accession number under which these genomes were submitted.
Biosample		NCBI BioSample accession number for each sequenced isolate.
Sample Name		Internal identifier for each isolate, used consistently across all analyses.
Lineage		Assigned phylogenetic lineage based on core genome SNP analysis.
ST (Sequence type)		LST sequence type, determined by the seven housekeeping genes.
Novel ST or Known		Indicates whether the ST is novel (identified for the first time in this study) or previously described.
Geographical Origin		Country where the isolate was originally obtained.
Source of Isolate		Identifies ISU VDL as the data source for all genomes listed in this sheet.
Production System		Assigned letter for the production system from which the isolate was obtained (confidential client data).
Sites		Specific farm sites within each production system.
Year of isolation		Year the isolate was submitted to ISU VDL.
BioProject	BioSample	Sample Name	Lineage	ST	Novel ST or Known	Geographical origin	Source of Isolate	production system	Sites	year of isolation
PRJNA1228138	SAMN47007206	3489_1D_S29	L7	334	Novel	USA	ISU VDL	A	A-1	2022
PRJNA1228138	SAMN47007207	7905_w1_S6	L9	305	Known	USA	ISU VDL	B	B-1	2021
PRJNA1228138	SAMN47007208	1352_w39_S39	L7	304	Known	USA	ISU VDL	C	C-1	2018
PRJNA1228138	SAMN47007210	1352_w14_S14	L7	298	Known	USA	ISU VDL	D	D-2	2015
PRJNA1228138	SAMN47007209	1352_w21_S21	L7	298	Known	USA	ISU VDL	D	D-1	2016
PRJNA1228138	SAMN47007211	1352_w36_S36	L9	93	Known	USA	ISU VDL	E	E-1	2018
PRJNA1228138	SAMN47007212	1352_w24_S24	L9	93	Known	USA	ISU VDL	F	F-1	2016
PRJNA1228138	SAMN47007213	1352_w26_S26	L9	93	Known	USA	ISU VDL	F	F-2	2017
PRJNA1228138	SAMN47007214	1352_w32_S32	L9	93	Known	USA	ISU VDL	F	F-3	2018
PRJNA1228138	SAMN47007215	1352_w35_S35	L9	93	Known	USA	ISU VDL	F	F-4	2018
PRJNA1228138	SAMN47007216	1352_w38_S38	L9	93	Known	USA	ISU VDL	F	F-5	2018
PRJNA1228138	SAMN47007217	1352_w49_S49	L9	93	Known	USA	ISU VDL	F	F-6	2020
PRJNA1228138	SAMN47007218	1352_w17_S17	L9	93	Known	USA	ISU VDL	G	G-1	2015
PRJNA1228138	SAMN47007219	1352_w18b_S44	L9	93	Known	USA	ISU VDL	G	G-2	2016
PRJNA1228138	SAMN47007221	1352_w3_S3	L9	93	Known	USA	ISU VDL	H	H-2	2013
PRJNA1228138	SAMN47007223	1352_w4_S4	L9	93	Known	USA	ISU VDL	H	H-4	2013
PRJNA1228138	SAMN47007224	1352_w5_S5	L9	93	Known	USA	ISU VDL	H	H-5	2013
PRJNA1228138	SAMN47007225	1352_w6_S6	L9	93	Known	USA	ISU VDL	H	H-6	2013
PRJNA1228138	SAMN47007220	1352_w15_S15	L9	93	Known	USA	ISU VDL	H	H-1	2015
PRJNA1228138	SAMN47007222	1352_w31_S31	L9	93	Known	USA	ISU VDL	H	H-3	2017
PRJNA1228138	SAMN47007226	1352_w16_S16	L9	93	Known	USA	ISU VDL	I	I-1	2015
PRJNA1228138	SAMN47007228	M_B33_757B_S32	L9	93	Known	USA	ISU VDL	J	J-2	2011
PRJNA1228138	SAMN47007230	1352_w2_S2	L7	107	Known	USA	ISU VDL	J	J-4	2013
PRJNA1228138	SAMN47007231	1352_w7b_S28	L7	107	Known	USA	ISU VDL	J	J-5	2013
PRJNA1228138	SAMN47007227	1352_w12_S12	L9	93	Known	USA	ISU VDL	J	J-1	2014
PRJNA1228138	SAMN47007229	1352_w10_S10	L7	107	Known	USA	ISU VDL	J	J-3	2014
PRJNA1228138	SAMN47007233	1352_w13_S13	L9	93	Known	USA	ISU VDL	K	K-2	2015
PRJNA1228138	SAMN47007232	1352_w20_S20	L9	93	Known	USA	ISU VDL	K	K-1	2016
PRJNA1228138	SAMN47007234	1352_w29_S29	L9	93	Known	USA	ISU VDL	K	K-3	2017
PRJNA1228138	SAMN47007235	1352_w40_S40	L9	93	Known	USA	ISU VDL	K	K-4	2018
PRJNA1228138	SAMN47007236	1352_w43_S43	L9	93	Known	USA	ISU VDL	K	K-5	2019
PRJNA1228138	SAMN47007237	1352_w48_S48	L9	93	Known	USA	ISU VDL	K	K-6	2020
PRJNA1228138	SAMN47007238	1352_w42_S42	L7	106	Known	USA	ISU VDL	L	L-1	2019
PRJNA1228138	SAMN47007241	1352_w28_S28	L9	93	Known	USA	ISU VDL	M	M-3	217
PRJNA1228138	SAMN47007292	1352_w23_S23	L7	107	Known	USA	ISU VDL	M	M-54	2016
PRJNA1228138	SAMN47007293	1352_w25_S25	L9	93	Known	USA	ISU VDL	M	M-55	2016
PRJNA1228138	SAMN47007240	1352_w27_S27	L9	303	Known	USA	ISU VDL	M	M-2	2017
PRJNA1228138	SAMN47007242	M_B38_861_S14	L9	303	Known	USA	ISU VDL	M	M-4	2017
PRJNA1228138	SAMN47007294	1352_w34_S34	L7	107	Known	USA	ISU VDL	M	M-56	2018
PRJNA1228138	SAMN47007304	4662_w6_S28	L3	318	Known	USA	ISU VDL	M	M-66	2019
PRJNA1228138	SAMN47007239	1352_w47_S47	L9	93	Known	USA	ISU VDL	M	M-1	2020
PRJNA1228138	SAMN47007275	M_B33_749B_S24	L7	307	Known	USA	ISU VDL	M	M-37	2020
PRJNA1228138	SAMN47007298	3489_6D_S34	L3	318	Known	USA	ISU VDL	M	M-60	2020
PRJNA1228138	SAMN47007243	7905_w15_S20	L7	307	Known	USA	ISU VDL	M	M-5	2021
PRJNA1228138	SAMN47007244	M_B33_732B_S7	L7	307	Known	USA	ISU VDL	M	M-6	2021
PRJNA1228138	SAMN47007245	M_B33_751B_S26	L9	329	Novel	USA	ISU VDL	M	M-7	2021
PRJNA1228138	SAMN47007246	M_B33_753B_S28	L7	300	Known	USA	ISU VDL	M	M-8	2021
PRJNA1228138	SAMN47007247	M_B33_754B_S29	L7	307	Known	USA	ISU VDL	M	M-9	2021
PRJNA1228138	SAMN47007248	M_B34_764B_S25	L7	307	Known	USA	ISU VDL	M	M-10	2021
PRJNA1228138	SAMN47007249	M_B34_765B_S26	L7	300	Known	USA	ISU VDL	M	M-11	2021
PRJNA1228138	SAMN47007250	M_B34_766B_S27	L7	307	Known	USA	ISU VDL	M	M-12	2021
PRJNA1228138	SAMN47007251	M_B38_863_S16	L9	93	Known	USA	ISU VDL	M	M-13	2021
PRJNA1228138	SAMN47007252	M_B38_865_S18	L7	307	Known	USA	ISU VDL	M	M-14	2021
PRJNA1228138	SAMN47007253	M_B38_869_S22	L7	307	Known	USA	ISU VDL	M	M-15	2021
PRJNA1228138	SAMN47007254	M_B38_870_S23	L9	305	Known	USA	ISU VDL	M	M-16	2021
PRJNA1228138	SAMN47007255	M_B38_871_S24	L9	305	Known	USA	ISU VDL	M	M-17	2021
PRJNA1228138	SAMN47007256	M_B38_872_S25	L9	303	Known	USA	ISU VDL	M	M-18	2021
PRJNA1228138	SAMN47007257	M_B38_873_S26	L7	300	Known	USA	ISU VDL	M	M-19	2021
PRJNA1228138	SAMN47007258	M_B38_874b_S27	L7	307	Known	USA	ISU VDL	M	M-20	2021
PRJNA1228138	SAMN47007259	M_B38_876_S29	L3	330	Novel	USA	ISU VDL	M	M-21	2021
PRJNA1228138	SAMN47007260	M_B38_877_S30	L9	335	Novel	USA	ISU VDL	M	M-22	2021
PRJNA1228138	SAMN47007261	M_B38_878_S31	L9	303	Known	USA	ISU VDL	M	M-23	2021
PRJNA1228138	SAMN47007262	M_B38_879_S32	L9	305	Known	USA	ISU VDL	M	M-24	2021
PRJNA1228138	SAMN47007263	M_B38_880_S33	L7	307	Known	USA	ISU VDL	M	M-25	2021
PRJNA1228138	SAMN47007264	M_B38_882_S34	L7	307	Known	USA	ISU VDL	M	M-26	2021
PRJNA1228138	SAMN47007266	7905_w13_S18	L7	307	Known	USA	ISU VDL	M	M-28	2021
PRJNA1228138	SAMN47007267	7905_w14_S19	L9	305	Known	USA	ISU VDL	M	M-29	2021
PRJNA1228138	SAMN47007268	7905_w2_S7	L7	307	Known	USA	ISU VDL	M	M-30	2021
PRJNA1228138	SAMN47007269	7905_w5_S10	L9	93	Known	USA	ISU VDL	M	M-31	2021
PRJNA1228138	SAMN47007270	7905_w6_S11	L9	93	Known	USA	ISU VDL	M	M-32	2021
PRJNA1228138	SAMN47007271	7905_w7_S12	L9	93	Known	USA	ISU VDL	M	M-33	2021
PRJNA1228138	SAMN47007272	7905_w8_S13	L7	307	Known	USA	ISU VDL	M	M-34	2021
PRJNA1228138	SAMN47007273	7905_w9_S14	L9	93	Known	USA	ISU VDL	M	M-35	2021
PRJNA1228138	SAMN47007274	M_B33_733B_S8	L9	93	Known	USA	ISU VDL	M	M-36	2021
PRJNA1228138	SAMN47007276	M_B33_759B_S34	L7	129	Known	USA	ISU VDL	M	M-38	2021
PRJNA1228138	SAMN47007277	M_B34_763B_S24	L7	307	Known	USA	ISU VDL	M	M-39	2021
PRJNA1228138	SAMN47007279	7905_w10_S15	L7	307	Known	USA	ISU VDL	M	M-41	2021
PRJNA1228138	SAMN47007280	7905_w11_S16	L9	93	Known	USA	ISU VDL	M	M-42	2021
PRJNA1228138	SAMN47007281	7905_w12_S17	L9	93	Known	USA	ISU VDL	M	M-43	2021
PRJNA1228138	SAMN47007282	7905_w3_S8	L7	307	Known	USA	ISU VDL	M	M-44	2021
PRJNA1228138	SAMN47007283	7905_w4_S9	L3	306	Known	USA	ISU VDL	M	M-45	2021
PRJNA1228138	SAMN47007284	M_B38_862_S15	L9	93	Known	USA	ISU VDL	M	M-46	2021
PRJNA1228138	SAMN47007285	M_B38_864_S17	L9	303	Known	USA	ISU VDL	M	M-47	2021
PRJNA1228138	SAMN47007286	M_B38_866_S19	L9	93	Known	USA	ISU VDL	M	M-48	2021
PRJNA1228138	SAMN47007287	M_B38_868_S21	L7	307	Known	USA	ISU VDL	M	M-49	2021
PRJNA1228138	SAMN47007288	M_B38_875_S28	L9	305	Known	USA	ISU VDL	M	M-50	2021
PRJNA1228138	SAMN47007295	1352_w52_S52	L7	107	Known	USA	ISU VDL	M	M-57	2021
PRJNA1228138	SAMN47007302	4662_w4_S26	L3	318	Known	USA	ISU VDL	M	M-64	2021
PRJNA1228138	SAMN47007303	4662_w5_S27	L3	318	Known	USA	ISU VDL	M	M-65	2021
PRJNA1228138	SAMN47007265	M_B67_1256_S20	L9	93	Known	USA	ISU VDL	M	M-27	2022
PRJNA1228138	SAMN47007278	1352_w56_S56	L4	302	Known	USA	ISU VDL	M	M-40	2022
PRJNA1228138	SAMN47007289	M_B40_961b_S28	L7	307	Known	USA	ISU VDL	M	M-51	2022
PRJNA1228138	SAMN47007296	1352_w55_S55	L7	107	Known	USA	ISU VDL	M	M-58	2022
PRJNA1228138	SAMN47007297	3489_4D_S32	L7	107	Known	USA	ISU VDL	M	M-59	2022
PRJNA1228138	SAMN47007301	4662_w3_S25	L3	318	Known	USA	ISU VDL	M	M-63	2022
PRJNA1228138	SAMN47007305	3489_3D_S31	L4	302	Known	USA	ISU VDL	M	M-67	2022
PRJNA1228138	SAMN47007290	M_B90_1424_S43	L9	305	Known	USA	ISU VDL	M	M-52	2023
PRJNA1228138	SAMN47007291	M_B90_1425_S44	L7	337	Novel	USA	ISU VDL	M	M-53	2023
PRJNA1228138	SAMN47007299	4662_w1_S23	L9	317	Novel	USA	ISU VDL	M	M-61	2023
PRJNA1228138	SAMN47007300	4662_w2_S24	L3	318	Novel	USA	ISU VDL	M	M-62	2023
PRJNA1228138	SAMN47007306	1352_w11_S11	L9	93	Known	USA	ISU VDL	N	N-1	2014
PRJNA1228138	SAMN47007307	1352_w46_S46	L8	301	Known	USA	ISU VDL	O	O-1	2019
PRJNA1228138	SAMN47007308	1352_w1b_S27	L9	93	Known	USA	ISU VDL	P	P-1	2013
PRJNA1228138	SAMN47007309	1352_w45b_S48	L7	300	Known	USA	ISU VDL	Q	Q-1	2019
PRJNA1228138	SAMN47007314	M_B34_760B_S21	L9	93	Known	USA	ISU VDL	Unknown	Unknown	2009
PRJNA1228138	SAMN47007317	M_B38_857_S10	L9	93	Known	USA	ISU VDL	Unknown	Unknown	2009
PRJNA1228138	SAMN47007318	M_B38_858_S11	L9	93	Known	USA	ISU VDL	Unknown	Unknown	2009
PRJNA1228138	SAMN47007312	M_B33_750B_S25	L7	129	Known	USA	ISU VDL	Unknown	Unknown	2010
PRJNA1228138	SAMN47007311	M_B33_748B_S23	L9	93	Known	USA	ISU VDL	Unknown	Unknown	2011
PRJNA1228138	SAMN47007313	M_B33_758B_S33	L9	93	Known	USA	ISU VDL	Unknown	Unknown	2011
PRJNA1228138	SAMN47007315	M_B34_761B_S22	L9	93	Known	USA	ISU VDL	Unknown	Unknown	2011
PRJNA1228138	SAMN47007316	M_B34_762B_S23	L9	303	Known	USA	ISU VDL	Unknown	Unknown	2011
PRJNA1228138	SAMN47007319	M_B38_859_S12	L9	93	Known	USA	ISU VDL	Unknown	Unknown	2011
PRJNA1228138	SAMN47007321	M_B71_1303_S28	L7	336	Novel	USA	ISU VDL	Unknown	Unknown	2011
PRJNA1228138	SAMN47007320	M_B38_860_S13	L9	unknown	Known	USA	ISU VDL	Unknown	Unknown	2012
PRJNA1228138	SAMN47007322	M_B33_752B_S27	L7	307	Known	USA	ISU VDL	Unknown	Unknown	2021
PRJNA1228138	SAMN47007310	1352_w57b_S40	L7	54	Known	USA	ISU VDL	Unknown	Unknown	NA
