# Supplementary material for: Genomic insights into the population structure, antimicrobial resistance, and virulence of Brachyspira hyodysenteriae from diverse geographical regions
Source: Microbiol Spectr. 2025 Apr 24;13(6):e03386-24. doi: 10.1128/spectrum.03386-24 (PMC12131820; doi:10.1128/spectrum.03386-24)
Supplement: Data S2 — Virulence gene detection. [file spectrum.03386-24-s0002.xlsx]

## Sheet: Gene_information
Supplementary File 2 (Gene Information)
Column	Description
Genes	List of virulence-associated genes analyzed in this study.
Locus ID/Locus Tag	Unique identifier assigned to each gene, indicating its location in the reference genome.
Additional Information	Includes old locus tages (previously assigned identifiers in older annotations) and WA1 locus tages (if applicable), as well as GenBank accessions for reference.
Genes	Locus ID/Locus tag	Additional information
NAD-dependent epimerase gene	BHWA1_RS13020	old locus tag: BHWA1_02680
dTDP-4-dehydrorhamnose 3,5-epimerase (rfbC)	BHWA1_RS13025	old locus tag:BHWA1_02681
glycosyltransferase group 1-like protein	BHWA1_RS13015	old locus tage:BHWA1_02679
Radical SAM domain protein	BHWA1_RS13010	old locus tage:BHWA1_02678
hemolysin III	KU215636	WA1 locus_tage: BHWA1_00446
hemollysin III activation protein	KU215644
hemolysin III-channel protein gene	KU215649	WA1 locus_tage: BHWA1_01870
hlyA	KM112073	WA1 locus_tag: BHWA1_02643
tlyA	KM112063	WA1 locus_tag: BHWA1_00238
tlyB	KU215623	WA1 locus_tag: BHWA1_01228
tlyC	X73141	WA1 locus_tage: BHWA1_01427
ftnA	AF465937
bitA	AAD18094	GenBank ID: U75349
bitB	AAB95370	GenBank ID: U75349
bitC	AAB95371	GenBank ID: U75349
bitD	AAB95372	GenBank ID: U75349
bitE	AAB95373	GenBank ID: U75349
bitF	AAB95374	GenBank ID: U75349
NADH oxidase	ANN63013

## Sheet: virulence gene detection (4)
Supplementary File 2 (Sheet 2: Four Putative Virulence Gene Detection)
Column		Description
Special Note		Indicates reference strains (if applicable). Empty cells mean general isolates.
GenBank Accession Number		Unique identifier for genome assemblies retrieved from GenBank (NCBI) or BioSample identifiers for ISU VDL isolates.
Sample Name (ISU VDL)		Internal identifier for ISU VDL sequenced isolates. Empty cells indicate GenBank isolates.
Columns D-G (Gene Names)		Represent four putative virulence genes analyzed in this study.
Numerical values (e.g., 91.17)		Indicate percentage identity between the detected gene and the reference sequence.
"." (dot symbol)		Indicates that the gene was not detected in that isolate.
Special Note	GenBank Accession number	Sample Name (ISU VDL)	NAD-dependent epimerase gene	dTDP-4-dehydrorhamnose 3,5_epimerase (rfbC)	glycosyltransferase group 1-like protein	Radical SAM domain protein
	GCA_027585345.1_ASM2758534v1		91.17	.	.	.
	GCA_027585355.1_ASM2758535v1		91.17	.	.	.
	GCA_027585415.1_ASM2758541v1		91.17	.	.	.
	GCA_027585435.1_ASM2758543v1		91.17	.	.	.
	GCA_027585475.1_ASM2758547v1		91.17	.	.	.
	GCA_027585485.1_ASM2758548v1		91.17	.	.	.
	GCA_027585515.1_ASM2758551v1		91.17	.	.	.
	GCA_027585545.1_ASM2758554v1		91.17	.	.	.
	GCA_027585555.1_ASM2758555v1		91.17	.	.	.
	GCA_027585595.1_ASM2758559v1		91.17	.	.	.
	GCA_027585615.1_ASM2758561v1		91.17	.	.	.
	GCA_027585635.1_ASM2758563v1		91.17	.	.	.
	GCA_027585665.1_ASM2758566v1		91.17	.	.	.
	GCA_027585715.1_ASM2758571v1		91.17	.	.	.
	GCA_027585735.1_ASM2758573v1		91.17	.	.	.
	GCA_027585745.1_ASM2758574v1		91.17	.	.	.
	GCA_027585775.1_ASM2758577v1		91.17	.	.	.
	GCA_027585795.1_ASM2758579v1		91.17	.	.	.
	GCA_027585835.1_ASM2758583v1		91.17	.	.	.
	GCA_027585845.1_ASM2758584v1		91.17	.	.	.
	GCA_027585865.1_ASM2758586v1		91.17	.	.	.
	GCA_027585885.1_ASM2758588v1		91.17	.	.	.
	GCA_027585915.1_ASM2758591v1		91.17	.	.	.
	GCA_027585975.1_ASM2758597v1		91.17	.	.	.
	GCA_027585985.1_ASM2758598v1		91.17	.	.	.
	GCA_027586035.1_ASM2758603v1		91.17	.	.	.
	GCA_027586045.1_ASM2758604v1		91.17	.	.	.
	GCA_027586055.1_ASM2758605v1		91.17	.	.	.
	GCA_027586085.1_ASM2758608v1		91.17	.	.	.
	GCA_027586135.1_ASM2758613v1		91.17	.	.	.
	GCA_027586155.1_ASM2758615v1		91.17	.	.	.
	GCA_027586195.1_ASM2758619v1		91.17	.	.	.
	GCA_027586235.1_ASM2758623v1		91.17	.	.	.
	GCA_027586275.1_ASM2758627v1		91.17	.	.	.
	GCA_027586285.1_ASM2758628v1		91.17	.	.	.
	GCA_027586325.1_ASM2758632v1		91.17	.	.	.
	GCA_027586355.1_ASM2758635v1		91.17	.	.	.
	GCA_027586375.1_ASM2758637v1		91.17	.	.	.
	GCA_027586445.1_ASM2758644v1		91.17	.	.	.
	GCA_027586535.1_ASM2758653v1		91.17	.	.	.
	GCA_027586545.1_ASM2758654v1		91.17	.	.	.
	GCA_027586615.1_ASM2758661v1		91.17	.	.	.
	GCA_027586635.1_ASM2758663v1		91.17	.	.	.
	GCA_027586645.1_ASM2758664v1		91.17	.	.	.
	GCA_027586675.1_ASM2758667v1		91.17	.	.	.
	GCA_027586715.1_ASM2758671v1		91.17	.	.	.
	GCA_027586755.1_ASM2758675v1		91.17	.	.	.
	GCA_027586795.1_ASM2758679v1		91.17	.	.	.
	GCA_027586835.1_ASM2758683v1		91.17	.	.	.
	GCA_027586865.1_ASM2758686v1		91.17	.	.	.
	GCA_027586895.1_ASM2758689v1		91.17	.	.	.
	GCA_027586595.1_ASM2758659v1		97.56	99.63	99.92	99.9
	GCA_027585965.1_ASM2758596v1		98.84	99.06	99.92	98.02
	GCA_027586815.1_ASM2758681v1		98.95	99.25	99.76	.
	GCA_027585935.1_ASM2758593v1		99.07	99.44	99.92	99.11
	GCA_027586485.1_ASM2758648v1		99.07	98.88	99.92	99.8
	GCA_027586515.1_ASM2758651v1		99.07	99.25	99.92	99.9
	GCA_027586695.1_ASM2758669v1		99.07	99.25	99.92	97.92
	GCA_027586775.1_ASM2758677v1		99.07	99.25	99.92	98.02
	GCA_027586915.1_ASM2758691v1		99.07	98.69	99.92	98.02
	GCA_027708025.1_ASM2770802v1		99.07	98.69	99.68	99.8
	GCA_027585445.1_ASM2758544v1		99.19	99.06	99.92	97.92
	GCA_027585815.1_ASM2758581v1		99.42	99.44	99.92	99.9
	GCA_027586925.1_ASM2758692v1		99.42	99.25	99.84	97.92
	GCF_002850235.1_ASM285023v1		99.65	100	100	100
	SAMN47007229	1352_w10_S10	100	100	100	100
	SAMN47007210	1352_w14_S14	100	100	99.76	100
	SAMN47007209	1352_w21_S21	100	100	99.76	100
	SAMN47007292	1352_w23_S23	100	100	100	100
	SAMN47007230	1352_w2_S2	100	100	100	100
	SAMN47007294	1352_w34_S34	100	100	100	100
	SAMN47007208	1352_w39_S39	100	100	.	100
	SAMN47007238	1352_w42_S42	100	100	100	97.82
	SAMN47007309	1352_w45b_S48	100	100	100	100
	SAMN47007295	1352_w52_S52	100	100	100	100
	SAMN47007296	1352_w55_S55	100	100	100	100
	SAMN47007310	1352_w57b_S40	100	100	100	100
	SAMN47007231	1352_w7b_S28	100	100	99.92	100
	SAMN47007206	3489_1D_S29	100	100	100	100
	SAMN47007297	3489_4D_S32	100	100	100	100
	SAMN47007299	4662_w1_S23	100	100	.	.
	SAMN47007279	7905_w10_S15	100	100	100	100
	SAMN47007266	7905_w13_S18	100	100	100	100
	SAMN47007243	7905_w15_S20	100	100	100	100
	SAMN47007268	7905_w2_S7	100	100	99.92	100
	SAMN47007282	7905_w3_S8	100	100	100	100
	SAMN47007272	7905_w8_S13	100	100	100	100
	GCA_002100745.1_ASM210074v1		100	100	100	99.21
	GCA_002117505.1_ASM211750v1		100	100	100	99.21
	GCA_002117515.1_ASM211751v1		100	100	100	99.21
	GCA_007595415.1_ASM759541v1		100	100	100	98.12
	GCA_007595445.1_ASM759544v1		100	100	100	100
	GCA_007595475.1_ASM759547v1		100	100	99.92	100
	GCA_007595485.1_ASM759548v1		100	100	100	100
	GCA_007595505.1_ASM759550v1		100	100	100	100
	GCA_007595545.1_ASM759554v1		100	100	100	100
	GCA_007595565.1_ASM759556v1		100	100	100	100
	GCA_007595685.1_ASM759568v1		100	100	100	100
Reference strain WA1	GCF_000022105.1_ASM2210v1		100	100	100	100
	GCF_001012915.1_ASM101291v1		100	100	100	98.12
	GCF_001012995.1_ASM101299v1		100	100	100	100
	GCF_001013035.1_ASM101303v1		100	100	100	98.12
	GCF_001013075.1_ASM101307v1		100	100	100	98.12
	GCF_001013085.1_ASM101308v1		100	100	100	100
	GCF_001013115.1_ASM101311v1		100	100	99.92	98.12
	GCF_001013125.1_ASM101312v1		100	100	100	100
	GCF_001013195.1_ASM101319v1		100	100	100	100
	GCF_001013205.1_ASM101320v1		100	100	100	100
	GCF_001013245.1_ASM101324v1		100	100	100	100
Reference strain B204	GCF_007595605.1_ASM759560v1		100	100	100	100
	GCF_017751205.1_ASM1775120v1		100	100	94	.
	SAMN47007244	M_B33_732B_S7	100	100	.	100
	SAMN47007275	M_B33_749B_S24	100	100	100	100
	SAMN47007312	M_B33_750B_S25	100	100	100	100
	SAMN47007322	M_B33_752B_S27	100	100	100	100
	SAMN47007246	M_B33_753B_S28	100	100	99.92	100
	SAMN47007247	M_B33_754B_S29	100	100	100	100
	SAMN47007276	M_B33_759B_S34	100	100	100	100
	SAMN47007277	M_B34_763B_S24	100	100	100	100
	SAMN47007248	M_B34_764B_S25	100	100	100	100
	SAMN47007249	M_B34_765B_S26	100	100	100	100
	SAMN47007250	M_B34_766B_S27	100	100	100	100
	SAMN47007252	M_B38_865_S18	100	100	100	100
	SAMN47007287	M_B38_868_S21	100	100	100	100
	SAMN47007253	M_B38_869_S22	100	100	100	100
	SAMN47007257	M_B38_873_S26	100	100	99.92	100
	SAMN47007258	M_B38_874b_S27	100	100	100	100
	SAMN47007263	M_B38_880_S33	100	100	100	100
	SAMN47007264	M_B38_882_S34	100	100	100	100
	SAMN47007289	M_B40_961b_S28	100	100	100	100
	SAMN47007321	M_B71_1303_S28	100	100	100	100
	SAMN47007291	M_B90_1425_S44	100	100	100	100
	SAMN47007306	1352_w11_S11	.	.	.	.
	SAMN47007227	1352_w12_S12	.	.	.	.
	SAMN47007233	1352_w13_S13	.	.	.	.
	SAMN47007220	1352_w15_S15	.	.	.	.
	SAMN47007226	1352_w16_S16	.	.	.	.
	SAMN47007218	1352_w17_S17	.	.	.	.
	SAMN47007219	1352_w18b_S44	.	.	.	.
	SAMN47007308	1352_w1b_S27	.	.	.	.
	SAMN47007232	1352_w20_S20	.	.	.	.
	SAMN47007212	1352_w24_S24	.	.	.	.
	SAMN47007293	1352_w25_S25	.	.	.	.
	SAMN47007213	1352_w26_S26	.	.	.	.
	SAMN47007240	1352_w27_S27	.	.	.	.
	SAMN47007241	1352_w28_S28	.	.	.	.
	SAMN47007234	1352_w29_S29	.	.	.	.
	SAMN47007222	1352_w31_S31	.	.	.	.
	SAMN47007214	1352_w32_S32	.	.	.	.
	SAMN47007215	1352_w35_S35	.	.	.	.
	SAMN47007211	1352_w36_S36	.	.	.	.
	SAMN47007216	1352_w38_S38	.	.	.	.
	SAMN47007221	1352_w3_S3	.	.	.	.
	SAMN47007235	1352_w40_S40	.	.	.	.
	SAMN47007236	1352_w43_S43	.	.	.	.
	SAMN47007307	1352_w46_S46	.	.	.	.
	SAMN47007239	1352_w47_S47	.	.	.	.
	SAMN47007237	1352_w48_S48	.	.	.	.
	SAMN47007217	1352_w49_S49	.	.	.	.
	SAMN47007223	1352_w4_S4	.	.	.	.
	SAMN47007278	1352_w56_S56	.	.	.	.
	SAMN47007224	1352_w5_S5	.	.	.	.
	SAMN47007225	1352_w6_S6	.	.	.	.
	SAMN47007305	3489_3D_S31	.	.	.	.
	SAMN47007298	3489_6D_S34	.	.	.	.
	SAMN47007300	4662_w2_S24	.	.	.	.
	SAMN47007301	4662_w3_S25	.	.	.	.
	SAMN47007302	4662_w4_S26	.	.	.	.
	SAMN47007303	4662_w5_S27	.	.	.	.
	SAMN47007304	4662_w6_S28	.	.	.	.
	SAMN47007280	7905_w11_S16	.	.	.	.
	SAMN47007281	7905_w12_S17	.	.	.	.
	SAMN47007267	7905_w14_S19	.	.	.	.
	SAMN47007207	7905_w1_S6	.	.	.	.
	SAMN47007283	7905_w4_S9	.	.	.	.
	SAMN47007269	7905_w5_S10	.	.	.	.
	SAMN47007270	7905_w6_S11	.	.	.	.
	SAMN47007271	7905_w7_S12	.	.	.	.
	SAMN47007273	7905_w9_S14	.	.	.	.
	GCA_001013165.1_ASM101316v1		.	.	.	.
	GCA_007595465.1_ASM759546v1		.	.	.	.
	GCA_007595615.1_ASM759561v1		.	.	.	.
	GCA_007595625.1_ASM759562v1		.	.	.	.
	GCA_007595645.1_ASM759564v1		.	.	.	.
	GCA_018704035.1_ASM1870403v1		.	.	.	.
	GCA_018704105.1_ASM1870410v1		.	.	.	.
	GCA_018704145.1_ASM1870414v1		.	.	.	.
	GCA_018704155.1_ASM1870415v1		.	.	.	.
	GCA_018704165.1_ASM1870416v1		.	.	.	.
	GCA_018704205.1_ASM1870420v1		.	.	.	.
	GCA_018704225.1_ASM1870422v1		.	.	.	.
	GCA_018704245.1_ASM1870424v1		.	.	.	.
	GCA_018704255.1_ASM1870425v1		.	.	.	.
	GCA_018704305.1_ASM1870430v1		.	.	.	.
	GCA_018704325.1_ASM1870432v1		.	.	.	.
	GCA_018704345.1_ASM1870434v1		.	.	.	.
	GCA_018704355.1_ASM1870435v1		.	.	.	.
	GCA_027585335.1_ASM2758533v1		.	.	.	.
	GCA_027585535.1_ASM2758553v1		.	.	.	.
	GCA_027585655.1_ASM2758565v1		.	.	.	.
	GCA_027585695.1_ASM2758569v1		.	.	.	.
	GCA_027585955.1_ASM2758595v1		.	.	.	.
	GCA_027586115.1_ASM2758611v1		.	.	.	.
	GCA_027586175.1_ASM2758617v1		.	.	.	.
	GCA_027586205.1_ASM2758620v1		.	.	.	.
	GCA_027586245.1_ASM2758624v1		.	.	.	.
	GCA_027586295.1_ASM2758629v1		.	.	.	.
	GCA_027586385.1_ASM2758638v1		.	.	.	.
	GCA_027586415.1_ASM2758641v1		.	.	.	.
	GCA_027586475.1_ASM2758647v1		.	.	.	.
	GCA_027586955.1_ASM2758695v1		.	.	.	.
	GCF_001012925.1_ASM101292v1		.	.	.	.
	GCF_001012935.1_ASM101293v1		.	.	.	.
	GCF_001013045.1_ASM101304v1		.	100	.	.
	GCF_001013155.1_ASM101315v1		.	.	.	.
	GCF_001013235.1_ASM101323v1		.	.	.	.
Type strain B78	GCF_001676785.2_ASM167678v2		.	.	.	.
	GCF_017751165.1_ASM1775116v1		.	.	.	.
	GCF_017751185.1_ASM1775118v1		.	.	.	.
	GCF_017751225.1_ASM1775122v1		.	.	.	.
	SAMN47007274	M_B33_733B_S8	.	.	.	.
	SAMN47007311	M_B33_748B_S23	.	.	.	.
	SAMN47007245	M_B33_751B_S26	.	.	.	.
	SAMN47007228	M_B33_757B_S32	.	.	.	.
	SAMN47007313	M_B33_758B_S33	.	.	.	.
	SAMN47007314	M_B34_760B_S21	.	.	.	.
	SAMN47007315	M_B34_761B_S22	.	.	.	.
	SAMN47007316	M_B34_762B_S23	.	.	.	.
	SAMN47007317	M_B38_857_S10	.	.	.	.
	SAMN47007318	M_B38_858_S11	.	.	.	.
	SAMN47007319	M_B38_859_S12	.	.	.	.
	SAMN47007320	M_B38_860_S13	.	.	.	.
	SAMN47007242	M_B38_861_S14	.	.	.	.
	SAMN47007284	M_B38_862_S15	.	.	.	.
	SAMN47007251	M_B38_863_S16	.	.	.	.
	SAMN47007285	M_B38_864_S17	.	.	.	.
	SAMN47007286	M_B38_866_S19	.	.	.	.
	SAMN47007254	M_B38_870_S23	.	.	.	.
	SAMN47007255	M_B38_871_S24	.	.	.	.
	SAMN47007256	M_B38_872_S25	.	.	.	.
	SAMN47007288	M_B38_875_S28	.	.	.	.
	SAMN47007259	M_B38_876_S29	.	.	.	.
	SAMN47007260	M_B38_877_S30	.	.	.	.
	SAMN47007261	M_B38_878_S31	.	.	.	.
	SAMN47007262	M_B38_879_S32	.	.	.	.
	SAMN47007265	M_B67_1256_S20	.	.	.	.
	SAMN47007290	M_B90_1424_S43	.	.	.	.
	GCA_027586425.1_ASM2758642v1		91.17;91.17	.	.	.
	GCA_027586575.1_ASM2758657v1		91.17;91.17	.	.	.
	GCA_027586725.1_ASM2758672v1		99.07;99.07	99.06;99.25	99.84;99.92	97.92;98.02
	GCA_018704235.1_ASM1870423v1

## Sheet: virulence gene detection(15)
Supplementary File 2 (Sheet 3: Virulence Gene Detection - 15 Genes)
Column		Description
Special Note		Indicates reference strains (if applicable). Empty cells indicate general isolates.
GenBank Accession Number		Unique identifier for genome assemblies retrieved from GenBank (NCBI) or BioSample identifiers for ISU VDL isolates.
Sample Name (ISU VDL)		Internal identifier for ISU VDL sequenced isolates. Empty cells indicate GenBank isolates.
Columns D-R (Virulence Gene Names)		Represent 15 virulence genes analyzed in this study.
Numerical values (e.g., 100)		Indicate percentage identity between the detected gene and the reference sequence.
"." (dot symbol)		Indicates that the gene was not detected in that isolate.
Values like "94.07;100.00"		Represent multiple hits for the same gene in the isolate, showing different percentage identities.
Special Note	GenBank Accession number	Sample Name (ISU VDL)	NADH-oxidase	bitA	bitB	bitC	bitD	bitE	bitF	ftnA	hemollysin III activation protein	hemolysin III	hemolysin III channel protein gene	hlyA	tlyA	tlyB	tlyC
	SAMN47007229	1352_w10_S10	100	100	94.07;100.00	100	100	100	100	100	100	100	100	100	100	100	100
	SAMN47007306	1352_w11_S11	100	100	100.00;94.07	96.76	100	100	100	100	100	100	100	100	100	100	100
	SAMN47007227	1352_w12_S12	100	100	94.07;100.00	100	100	100	100	100	100	100	100	100	100	100	100
	SAMN47007233	1352_w13_S13	100	100	100.00;94.07	100	100	100	100	100	100	100	100	100	100	100	100
	SAMN47007210	1352_w14_S14	100	100	94.07	100	100	100	100	99.84	100	100	100	100	100	100	99.75
	SAMN47007220	1352_w15_S15	100	100	96.79;94.07	100	100	100	100	100	100	100	100	100	100	100	100
	SAMN47007226	1352_w16_S16	100	100	100.00;94.07	.	100	100	100	100	100	100	100	100	100	100	100
	SAMN47007218	1352_w17_S17	100	100	100.00;94.07	100	100	100	100	100	100	100	100	100	100	100	100
	SAMN47007219	1352_w18b_S44	100	100	94.07;100.00	100	100	100	100	100	100	100	100	100	100	100	100
	SAMN47007308	1352_w1b_S27	100	100	96.79;94.07	100	100	100	100	100	100	100	100	100	100	100	100
	SAMN47007230	1352_w2_S2	100	100	100.00;94.07	100	100	100	100	100	100	100	100	100	100	100	100
	SAMN47007232	1352_w20_S20	100	100	94.07;100.00	100	100	100	100	100	100	100	100	100	100	100	100
	SAMN47007209	1352_w21_S21	100	100	94.07;100.00	100	100	100	100	99.84	100	100	100	100	100	100	99.75
	SAMN47007292	1352_w23_S23	100	100	100.00;94.07	100	100	100	100	100	100	100	100	100	100	100	100
	SAMN47007212	1352_w24_S24	100	100	100.00;94.07	100	100	100	100	100	100	100	100	100	100	100	100
	SAMN47007293	1352_w25_S25	100	100	94.07;100.00	100	100	100	100	100	100	100	100	100	100	100	100
	SAMN47007213	1352_w26_S26	100	100	94.07	.	100	100	100	100	100	100	100	100	100	100	100
	SAMN47007240	1352_w27_S27	100	100	94.07;100.00	100	100	100	100	100	100	100	100	100	100	100	100
	SAMN47007241	1352_w28_S28	100	100	94.07;100.00	100	100	100	100	100	100	100	100	100	100	100	100
	SAMN47007234	1352_w29_S29	100	100	94.07;96.79	100	100	100	100	100	100	100	100	100	100	100	100
	SAMN47007221	1352_w3_S3	100	100	96.79;94.07	100	100	100	100	100	100	100	100	100	100	100	100
	SAMN47007222	1352_w31_S31	100	100	94.07;100.00	100	100	100	100	100	100	100	100	100	100	100	100
	SAMN47007214	1352_w32_S32	100	100	100.00;94.07	100	100	100	100	100	100	100	100	100	100	100	100
	SAMN47007294	1352_w34_S34	100	100	100.00;94.07	100	100	100	100	100	100	100	100	100	100	100	100
	SAMN47007215	1352_w35_S35	100	100	94.07;100.00	100	100	100	100	100	100	100	100	100	100	100	100
	SAMN47007211	1352_w36_S36	100	100	94.07;100.00	100	100	100	100	100	100	100	100	100	100	100	100
	SAMN47007216	1352_w38_S38	100	100	96.79;94.07	98.33	100	100	100	100	100	100	100	100	100	100	100
	SAMN47007208	1352_w39_S39	100	100	94.07;100.00	100	100	100	100	99.84	100	100	100	100	100	100	100
	SAMN47007223	1352_w4_S4	100	100	100.00;94.07	100	100	100	100	100	100	100	100	100	100	100	100
	SAMN47007235	1352_w40_S40	100	100	100.00;94.07	100	100	100	100	100	100	100	100	100	100	100	100
	SAMN47007238	1352_w42_S42	100	100	100.00;94.07	100	100	100	100	99.84	.	100	100	100	100	100	100
	SAMN47007236	1352_w43_S43	100	100	94.07;100.00	100	100	100	100	100	100	100	100	100	100	100	100
	SAMN47007309	1352_w45b_S48	100	98.12	94.07;100.00	100	100	100	100	100	100	100	100	100	100	100	100
	SAMN47007307	1352_w46_S46	100	100	94.07;100.00	100	100	100	100	99.84	100	100	100	100	100	100	100
	SAMN47007239	1352_w47_S47	100	100	94.07;96.79	100	100	100	100	100	100	100	100	100	100	100	100
	SAMN47007237	1352_w48_S48	100	100	94.07;100.00	100	100	100	100	100	100	100	100	100	100	100	100
	SAMN47007217	1352_w49_S49	100	100	100.00;94.07	100	100	100	100	100	100	100	100	100	100	100	100
	SAMN47007224	1352_w5_S5	100	100	100.00;94.07	100	100	100	100	100	100	100	100	100	100	100	100
	SAMN47007295	1352_w52_S52	100	100	94.07	100	100	100	100	100	100	100	100	100	100	100	100
	SAMN47007296	1352_w55_S55	100	100	94.07;100.00	100	100	100	100	100	100	100	100	100	100	100	100
	SAMN47007278	1352_w56_S56	100	100	94.07;100.00	100	100	100	100	100	100	100	100	100	100	100	100
	SAMN47007310	1352_w57b_S40	100	97.53	84.35;94.07	.	100	100	.	99.84	.	100	100	100	100	100	100
	SAMN47007225	1352_w6_S6	100	100	94.07;100.00	100	100	100	.	100	100	100	100	100	100	100	100
	SAMN47007231	1352_w7b_S28	100	100	94.07;100.00	100	100	100	100	100	100	100	100	100	100	100	100
	SAMN47007206	3489_1D_S29	100	100	100.00;94.07	100	100	100	100	99.84	100	100	100	100	100	100	100
	SAMN47007305	3489_3D_S31	100	100	94.07;100.00	100	100	100	100	100	100	100	100	100	100	100	100
	SAMN47007297	3489_4D_S32	100	100	94.07	100	100	100	100	100	100	100	100	100	100	100	100
	SAMN47007298	3489_6D_S34	100	100	100.00;94.07	100	100	100	100	99.84	100	100	100	100	100	100	100
	SAMN47007299	4662_w1_S23	100	100	94.07;100.00	100	100	100	100	100	100	100	100	100	100	100	100
	SAMN47007300	4662_w2_S24	100	100	94.07;100.00	100	100	100	100	99.84	100	100	100	100	100	100	100
	SAMN47007301	4662_w3_S25	100	100	94.07;100.00	100	100	100	100	99.84	100	100	100	100	100	100	100
	SAMN47007302	4662_w4_S26	100	100	100.00;94.07	100	100	100	100	99.84	100	100	100	100	100	100	100
	SAMN47007303	4662_w5_S27	100	100	100.00;94.07	100	100	100	100	99.84	100	100	100	100	100	100	100
	SAMN47007304	4662_w6_S28	100	100	100.00;94.07	100	100	100	100	99.84	100	100	100	100	100	100	100
	SAMN47007207	7905_w1_S6	100	100	94.07;100.00	100	100	100	100	100	100	100	100	100	100	100	100
	SAMN47007279	7905_w10_S15	100	100	100.00;94.07	100	100	100	100	100	100	100	100	100	100	100	100
	SAMN47007280	7905_w11_S16	100	100	100.00;94.07	100	100	100	100	100	100	100	100	100	100	100	100
	SAMN47007281	7905_w12_S17	100	100	100.00;94.07	100	100	100	100	100	100	100	100	100	100	100	100
	SAMN47007266	7905_w13_S18	100	100	94.07;100.00	100	100	100	100	100	100	100	100	100	100	100	100
	SAMN47007267	7905_w14_S19	100	100	100.00;94.07	100	100	100	100	100	100	100	100	100	100	100	100
	SAMN47007243	7905_w15_S20	100	100	94.07;100.00	100	100	100	100	100	100	100	100	100	100	100	100
	SAMN47007268	7905_w2_S7	100	100	100.00;94.07	100	100	100	100	100	100	100	100	100	100	100	100
	SAMN47007282	7905_w3_S8	100	100	94.07;100.00	100	100	100	100	100	100	100	100	100	100	100	100
	SAMN47007283	7905_w4_S9	100	100	94.07;100.00	100	100	100	100	99.84	100	100	100	100	100	100	100
	SAMN47007269	7905_w5_S10	100	100	94.07;100.00	100	100	100	100	100	100	100	100	100	100	100	100
	SAMN47007270	7905_w6_S11	100	100	100.00;94.07	100	100	100	100	100	100	100	100	100	100	100	100
	SAMN47007271	7905_w7_S12	100	100	94.07;100.00	100	100	100	100	100	100	100	100	100	100	100	100
	SAMN47007272	7905_w8_S13	100	100	100.00;94.07	100	100	100	100	100	100	100	100	100	100	100	100
	SAMN47007273	7905_w9_S14	100	100	94.07;100.00	100	100	100	100	100	100	100	100	100	100	100	100
	GCA_001013165.1_ASM101316v1		100	.	.	94.51	100	100	100	100	100	100	100	100	100	100	100
	GCA_002100745.1_ASM210074v1		100	100	100.00;94.07	100	100	100	100	100	100	100	100	100	100	100	100
	GCA_002117505.1_ASM211750v1		100	100	94.07;100.00	100	100	100	100	100	100	100	100	100	100	100	100
	GCA_002117515.1_ASM211751v1		100	100	94.07;100.00	100	100	100	100	100	100	100	100	100	100	100	100
	GCA_007595415.1_ASM759541v1		100	100	100.00;94.07	100	100	100	100	99.84	100	100	100	100	100	100	100
	GCA_007595445.1_ASM759544v1		100	100	94.07;100.00	100	100	100	100	99.84	100	100	100	100	100	100	100
	GCA_007595465.1_ASM759546v1		100	100	94.07;100.00	100	100	100	100	100	100	100	100	100	100	100	100
	GCA_007595475.1_ASM759547v1		100	100	100.00;94.07	100	100	100	100	99.84	100	100	100	100	100	100	99.75
	GCA_007595485.1_ASM759548v1		100	100	94.07;100.00	100	100	100	100	100	100	100	100	100	100	100	100
	GCA_007595505.1_ASM759550v1		100	100	94.07	89.31	100	100	100	100	100	100	100	100	100	100	100
	GCA_007595545.1_ASM759554v1		100	100	100.00;94.07	100	100	100	100	100	100	100	100	100	100	100	100
	GCA_007595565.1_ASM759556v1		100	100	100.00;94.07	100	100	100	100	100	100	100	100	100	100	100	100
	GCA_007595615.1_ASM759561v1		100	100	94.07;100.00	100	100	100	100	100	100	100	100	100	100	100	100
	GCA_007595625.1_ASM759562v1		100	100	94.07	.	100	100	100	99.84	100	100	100	100	100	100	100
	GCA_007595645.1_ASM759564v1		100	100	94.07	.	100	100	100	99.84	100	100	100	100	100	100	100
	GCA_007595685.1_ASM759568v1		100	100	100.00;94.07	100	100	100	100	99.84	100	100	100	100	100	100	100
	GCA_018704035.1_ASM1870403v1		100	100	94.07;100.00	100	100	100	100	100	100	100	100	100	100	100	100
	GCA_018704105.1_ASM1870410v1		100	100	100.00;94.07	100	100	100	100	100	100	100	100	100	100	100	100
	GCA_018704145.1_ASM1870414v1		100	100	94.07;100.00	100	100	100	100	100	100	100	100	100	100	100	100
	GCA_018704155.1_ASM1870415v1		100	100	100.00;94.07	100	100	100	100	100	100	100	100	100	100	100	100
	GCA_018704165.1_ASM1870416v1		100	100	94.07;100.00	100	100	100	100	100	100	100	100	100	100	100	100
	GCA_018704205.1_ASM1870420v1		100	100	100.00;94.07	100	100	100	100	100	100	100	100	100	100	100	100
	GCA_018704225.1_ASM1870422v1		100	100	100.00;94.07	100	100	100	100	100	100	100	100	100	100	100	100
	GCA_018704235.1_ASM1870423v1		100	100	100.00;94.07	100	100	100	100	100	100	100	100	100	100	100	100
	GCA_018704245.1_ASM1870424v1		100	100	94.07;100.00	100	100	100	100	100	100	100	100	100	100	100	100
	GCA_018704255.1_ASM1870425v1		100	100	94.07;100.00	100	100	100	100	100	100	100	100	100	100	100	100
	GCA_018704305.1_ASM1870430v1		100	100	94.07;100.00	100	100	100	100	100	100	100	100	100	100	100	100
	GCA_018704325.1_ASM1870432v1		100	100	94.07;100.00	100	100	100	100	100	100	100	100	100	100	100	100
	GCA_018704345.1_ASM1870434v1		100	100	94.07;100.00	100	100	100	100	100	100	100	100	100	100	100	100
	GCA_018704355.1_ASM1870435v1		100	100	94.07;100.00	100	100	100	100	100	100	100	100	100	100	100	100
	GCA_027585335.1_ASM2758533v1		100	100	94.07;100.00	100	100	100	100	100	100	100	100	100	100	100	100
	GCA_027585345.1_ASM2758534v1		100	100	100.00;94.07	100	100	100	100	100	100	100	100	100	100	100	100
	GCA_027585355.1_ASM2758535v1		100	100	94.07;100.00	100	100	100	100	100	100	.	100	100	100	100	100
	GCA_027585415.1_ASM2758541v1		100	100	94.07;100.00	100	100	100	100	100	100	100	100	100	100	100	100
	GCA_027585435.1_ASM2758543v1		100	100	100.00;94.07	100	100	100	100	100	100	100	100	100	100	100	100
	GCA_027585445.1_ASM2758544v1		100	100	94.07;100.00	100	100	100	100	100	100	100	100	100	100	100	100
	GCA_027585475.1_ASM2758547v1		100	100	100.00;94.07	100	100	100	100	100	100	100	100	100	100	100	100
	GCA_027585485.1_ASM2758548v1		100	100	100.00;94.07	100	100	100	100	100	100	100	100	100	100	100	100
	GCA_027585515.1_ASM2758551v1		100	100	94.07;100.00	100	100	100	100	100	100	100	100	100	100	100	100
	GCA_027585535.1_ASM2758553v1		100	100	94.07;100.00	.	100	100	100	100	100	100	100	100	100	100	100
	GCA_027585545.1_ASM2758554v1		100	100	100.00;94.07	100	100	100	100	100	100	100	100	100	100	100	100
	GCA_027585555.1_ASM2758555v1		100	100	100.00;94.07	100	100	100	100	100	100	100	100	100	100	100	100
	GCA_027585595.1_ASM2758559v1		100	100	100.00;94.07	100	100	100	100	100	100	100	100	100	100	100	100
	GCA_027585615.1_ASM2758561v1		100	100	100.00;94.07	100	100	100	100	100	100	100	100	100	100	100	100
	GCA_027585635.1_ASM2758563v1		100	100	100.00;94.07	100	100	100	100	100	100	100	100	100	100	100	100
	GCA_027585655.1_ASM2758565v1		100	100	94.07;100.00	100	100	100	100	99.84	100	100	100	100	100	100	100
	GCA_027585665.1_ASM2758566v1		100	100	94.07;100.00	100	100	100	100	100	100	100	100	100	100	100	100
	GCA_027585695.1_ASM2758569v1		100	100	94.07;100.00	100	100	100	100	100	100	100	100	100	100	100	100
	GCA_027585715.1_ASM2758571v1		100	100	94.07;100.00	100	100	100	100	100	100	100	100	100	100	100	100
	GCA_027585735.1_ASM2758573v1		100	100	100.00;94.07	100	100	100	100	100	100	100	100	100	100	100	100
	GCA_027585745.1_ASM2758574v1		100	100	100.00;94.07	100	100	100	100	100	100	100	100	100	100	100	100
	GCA_027585775.1_ASM2758577v1		100	100	94.07;100.00	100	100	100	100	100	100	100	100	100	100	100	100
	GCA_027585795.1_ASM2758579v1		100	100	94.07;100.00	100	100	100	100	100	100	100	100	100	100	100	100
	GCA_027585815.1_ASM2758581v1		100	100	94.07;100.00	100	99.91	100	100	100	100	100	100	100	100	100	100
	GCA_027585835.1_ASM2758583v1		100	100	100.00;94.07	100	100	100	100	100	100	100	100	100	100	100	100
	GCA_027585845.1_ASM2758584v1		100	100	100.00;94.07	100	100	100	100	100	100.00;100.00	100	100	100	100	100	100
	GCA_027585865.1_ASM2758586v1		100	100	94.07;100.00	100	100	100	100	100	100	100	100	100	100	100	100
	GCA_027585885.1_ASM2758588v1		100	100	94.07;100.00	100	100	100	100	100	100	100	100	100	100	100	100
	GCA_027585915.1_ASM2758591v1		100	100	94.07;100.00	100	100	100	100	100	100	100	100	100	100	100	100
	GCA_027585935.1_ASM2758593v1		100	100	94.07;100.00	100	100	100	100	99.84	100	100	100	100	100	100	100
	GCA_027585955.1_ASM2758595v1		100	100	94.07;100.00	100	100	100	100	100	100	100	100	100	100	100	100
	GCA_027585965.1_ASM2758596v1		100	100	94.07;100.00	100	100	100	100	99.84	100	100	100	100	100	100	100
	GCA_027585975.1_ASM2758597v1		100	100	100.00;94.07	100	100	100	100	100	100	100	100	100	100	100	100
	GCA_027585985.1_ASM2758598v1		100	100	94.07;100.00	100	100	100	100	100	100	100	100	100	100	100	100
	GCA_027586035.1_ASM2758603v1		100	100	100.00;94.07	100	100	100	100	100	100	100	100	100	100	100	100
	GCA_027586045.1_ASM2758604v1		100	100	100.00;94.07	100	100	100	100	100	100	100	100	100	100	100	100
	GCA_027586055.1_ASM2758605v1		100	100	100.00;94.07	100	100	100	100	100	100	100	100	100	100	100	100
	GCA_027586085.1_ASM2758608v1		100	100	100.00;94.07	100	100	100	100	100	100.00;100.00	100	100	100	100	100	100
	GCA_027586115.1_ASM2758611v1		100	100	94.07;100.00	100	100	100	100	100	100	100	100	100	100	100	100
	GCA_027586135.1_ASM2758613v1		100	100	100.00;94.07	100	100	100	100	100	100	100	100	100	100	100	100
	GCA_027586155.1_ASM2758615v1		100	100	94.07;100.00	100	100	100	100	100	100	100	100	100	100	100	100
	GCA_027586175.1_ASM2758617v1		100	100	94.07;100.00	.	100	100	100	100	100	100	100	100	100	100	100
	GCA_027586195.1_ASM2758619v1		100	100	94.07;100.00	100	100	100	100	100	100	100	100	100	100	100	100
	GCA_027586205.1_ASM2758620v1		100	100	94.07;100.00	.	100	100	100	100	100	100	100	100	100	100	100
	GCA_027586235.1_ASM2758623v1		100	100	94.07;100.00	100	100	100	100	100	100	100	100	100	100	100	100
	GCA_027586245.1_ASM2758624v1		100	100	94.07;100.00	.	100	100	100	100	100	100	100	100	100	100	100
	GCA_027586275.1_ASM2758627v1		100	100	94.07;100.00	100	100	100	100	100	100	100	100	100	100	100	100
	GCA_027586285.1_ASM2758628v1		100	100	100.00;94.07	100	100	100	100	100	100	100	100	100	100	100	100
	GCA_027586295.1_ASM2758629v1		100	100	94.07;100.00	.	100	100	100	100	100	100	100	100	100	100	100
	GCA_027586325.1_ASM2758632v1		100	100	94.07;100.00	100	100	100	100	100	100	100	100	100	100	100	100
	GCA_027586355.1_ASM2758635v1		100	100	94.07;100.00	100	100	100	100	100	100	100	100	100	100	100	100
	GCA_027586375.1_ASM2758637v1		100	100	94.07;100.00	100	100	100	100	100	100	100	100	100	100	100	100
	GCA_027586385.1_ASM2758638v1		100	100	94.07;100.00	.	100	100	100	100	100	100	100	100	100	100	100
	GCA_027586415.1_ASM2758641v1		100	100	94.07;100.00	100	100	100	100	100	100	100	100	100	100	100	100
	GCA_027586425.1_ASM2758642v1		100	100	100.00;94.07	100	100	100	100	100	100	100	100	100	100	100	100
	GCA_027586445.1_ASM2758644v1		100	100	94.07;100.00	100	100	100	100	100	100	100	100	100	100	100	100
	GCA_027586475.1_ASM2758647v1		100	100	100.00;94.07	.	100	100	100	100	100	100	100	100	100	100	100
	GCA_027586485.1_ASM2758648v1		100	100	94.07;100.00	100	100	100	100	99.84	100	100	100	100	100	100	100
	GCA_027586515.1_ASM2758651v1		100	100	94.07;100.00	100	100	100	100	99.84	100	100	100	100	100	100	100
	GCA_027586535.1_ASM2758653v1		100	100	100.00;94.07	100	100	100	100	100	100.00;100.00	100	100	100	100	100	100
	GCA_027586545.1_ASM2758654v1		100	100	94.07;100.00	100	100	100	100	100	100	100	100	100	100	100	100
	GCA_027586575.1_ASM2758657v1		100	100	94.07;100.00	100	100	100	100	100	100	100	100	100	100	100	100
	GCA_027586595.1_ASM2758659v1		100	100	94.07;100.00	100	100	100	100	100	100	100	100	100	100	100	100
	GCA_027586615.1_ASM2758661v1		100	100	94.07;100.00	100	100	100	100	100	100	100	100	100	100	100	100
	GCA_027586635.1_ASM2758663v1		100	100	94.07;100.00	100	100	100	100	100	100	100	100	100	100	100	100
	GCA_027586645.1_ASM2758664v1		100	100	94.07;100.00	100	100	100	100	100	100	100	100	100	100	100	100
	GCA_027586675.1_ASM2758667v1		100	100	94.07;100.00	100	100	100	100	100	100	100	100	100	100	100	100
	GCA_027586695.1_ASM2758669v1		100	100	94.07;100.00	100	100	100	100	99.84	100	100	100	100	100	100	100
	GCA_027586715.1_ASM2758671v1		100	100	100.00;94.07	100	100	100	100	100	100	100	100	100	100	100	100
	GCA_027586725.1_ASM2758672v1		100	100	94.07;100.00	100	100	100	100	99.84	100	100	100	100	100	100	100
	GCA_027586755.1_ASM2758675v1		100	100	94.07;100.00	100	100	100	100	100	100	99.93	100	100	100	100	100
	GCA_027586775.1_ASM2758677v1		100	100	94.07;100.00	100	100	100	100	99.84	100	100	100	100	100	100	100
	GCA_027586795.1_ASM2758679v1		100	100	94.07;100.00	100	100	100	100	100	100	100	100	100	100	100	100
	GCA_027586815.1_ASM2758681v1		100	100	94.07;100.00	100	100	100	100	100	100	100	100	100	100	100	100
	GCA_027586835.1_ASM2758683v1		100	100	100.00;94.07	100	100	100	100	100	100	100	100	100	100	100	100
	GCA_027586865.1_ASM2758686v1		100	100	94.07;100.00	100	100	100	100	100	100	99.93	100	100	100	100	100
	GCA_027586895.1_ASM2758689v1		100	100	94.07;100.00	100	100	100	100	100	100	100	100	100	100	100	100
	GCA_027586915.1_ASM2758691v1		100	100	94.07;100.00	100	100	100	100	99.84	100	100	100	100	100	100	100
	GCA_027586925.1_ASM2758692v1		100	100	94.07;100.00	100	100	100	100	99.84	100	100	100	100	100	100	100
	GCA_027586955.1_ASM2758695v1		100	100	94.07;100.00	100	100	100	100	100	100	100	100	100	100	100	100
	GCA_027708025.1_ASM2770802v1		100	100	94.07;100.00	100	100	100	100	99.84	100	100	100	100	100	100	100
Referen strain WA1	GCF_000022105.1_ASM2210v1		100	100	94.07;100.00	100	100	100	100	99.84	100	100	100	100	100	100	100
	GCF_001012915.1_ASM101291v1		100	83.28	.	.	100	100	100	100	100	100	100	100	100	100	100
	GCF_001012925.1_ASM101292v1		100	.	.	85.78	100	100	100	100	100	100	100	100	100	100	100
	GCF_001012935.1_ASM101293v1		100	.	.	.	100	100	100	100	100	100	100	100	100	100	100
	GCF_001012995.1_ASM101299v1		100	.	.	.	100	100	100	99.84	100	100	100	100	100	100	100
	GCF_001013035.1_ASM101303v1		100	.	.	.	100	100	100	100	100	100	100	100	100	100	100
	GCF_001013045.1_ASM101304v1		100	.	.	.	100	100	100	99.84	100	100	100	100	100	100	100
	GCF_001013075.1_ASM101307v1		100	.	.	.	100	100	100	100	100	100	100	100	100	100	100
	GCF_001013085.1_ASM101308v1		100	100	92.32	.	100	100	100	100	100	100	100	100	100	100	100
	GCF_001013115.1_ASM101311v1		100	.	.	.	100	100	100	99.84	100	100	100	100	100	100	100
	GCF_001013125.1_ASM101312v1		100	.	92.32	93.04	100	100	100	100	100	100	100	100	100	100	100
	GCF_001013155.1_ASM101315v1		100	.	.	.	100	100	100	100	100	100	100	100	100	100	100
	GCF_001013195.1_ASM101319v1		100	.	.	91.18	100	100	100	100	100	100	100	100	100	100	100
	GCF_001013205.1_ASM101320v1		100	96.83	94.07	.	100	100	100	99.84	100	100	100	100	100	100	100
	GCF_001013235.1_ASM101323v1		100	100	92.32	.	100	100	100	100	100	100	100	100	100	100	100
	GCF_001013245.1_ASM101324v1		100	.	100	.	100	100	100	100	100	100	100	100	100	100	100
Type strain B78	GCF_001676785.2_ASM167678v2		100	100	94.07;100.00	100	100	100	100	99.84	100	100	100	100	100	100	100
	GCF_002850235.1_ASM285023v1		100	100	94.07;100.00	100	100	100	100	100	100	100	100	100	100	100	100
Reference strain B204	GCF_007595605.1_ASM759560v1		100	100	100.00;94.07	100	100	100	100	99.84	100	100	100	100	100	100	100
	GCF_017751165.1_ASM1775116v1		100	100	94.07;100.00	100	100	100	100	100	100	100	100	100	100	100	100
	GCF_017751185.1_ASM1775118v1		100	100	94.07;100.00	100	100	100	100	100	100	100	100	100	100	100	100
	GCF_017751205.1_ASM1775120v1		100	100	94.07;100.00	100	100	100	100	100	100	100	100	100	100	100	100
	GCF_017751225.1_ASM1775122v1		100	100	94.07;100.00	100	100	100	100	100	100	100	100	100	100	100	100
	SAMN47007244	M_B33_732B_S7	100	100	100.00;94.07	100	100	100	100	100	100	100	100	100	100	100	100
	SAMN47007274	M_B33_733B_S8	100	100	94.07;100.00	100	100	100	100	100	100	100	100	100	100	100	100
	SAMN47007311	M_B33_748B_S23	100	100	100.00;94.07	100	100	100	100	100	100	100	100	100	100	100	100
	SAMN47007275	M_B33_749B_S24	100	100	100.00;94.07	100	100	100	100	100	100	100	100	100	100	100	100
	SAMN47007312	M_B33_750B_S25	100	100	94.07;100.00	100	100	100	100	100	100	100	100	100	100	100	100
	SAMN47007245	M_B33_751B_S26	100	100	94.07;96.79	100	100	100	100	100	100	100	100	100	100	100	100
	SAMN47007322	M_B33_752B_S27	100	100	94.07;100.00	100	100	100	100	100	100	100	100	100	100	100	100
	SAMN47007246	M_B33_753B_S28	100	100	94.07;100.00	100	100	100	100	100	100	100	100	100	100	100	100
	SAMN47007247	M_B33_754B_S29	100	100	94.07;100.00	100	100	100	100	100	100	100	100	100	100	100	100
	SAMN47007228	M_B33_757B_S32	100	100	94.07;100.00	100	100	100	100	100	100	100	100	100	100	100	100
	SAMN47007313	M_B33_758B_S33	100	100	100.00;94.07	100	100	100	100	100	100	100	100	100	100	100	100
	SAMN47007276	M_B33_759B_S34	100	100	100.00;94.07	100	100	100	100	100	100	100	100	100	100	100	100
	SAMN47007314	M_B34_760B_S21	100	100	100.00;94.07	100	100	100	100	100	100	100	100	100	100	100	100
	SAMN47007315	M_B34_761B_S22	100	100	96.79;94.07	100	100	100	100	100	100	100	100	100	100	100	100
	SAMN47007316	M_B34_762B_S23	100	100	94.07;100.00	100	100	100	100	100	100	100	100	100	100	100	100
	SAMN47007277	M_B34_763B_S24	100	100	100.00;94.07	100	100	100	100	100	100	100	100	100	100	100	100
	SAMN47007248	M_B34_764B_S25	100	100	100.00;94.07	100	100	100	100	100	100	100	100	100	100	100	100
	SAMN47007249	M_B34_765B_S26	100	100	94.07	.	100	100	100	100	100	100	100	100	100	100	100
	SAMN47007250	M_B34_766B_S27	100	100	100.00;94.07	100	100	100	100	100	100	100	100	100	100	100	100
	SAMN47007317	M_B38_857_S10	100	100	94.07;100.00	100	100	100	100	100	100	100	100	100	100	100	100
	SAMN47007318	M_B38_858_S11	100	100	100.00;94.07	100	100	100	100	100	100	100	100	100	100	100	100
	SAMN47007319	M_B38_859_S12	100	100	94.07;100.00	100	100	100	100	100	100	100	100	100	100	100	100
	SAMN47007320	M_B38_860_S13	100	100	94.07	82.45	100	100	100	100	100	100	100	100	100	100	100
	SAMN47007242	M_B38_861_S14	100	100	94.07	.	100	100	100	100	100	100	100	100	100	82.27	100
	SAMN47007284	M_B38_862_S15	100	100	94.07;100.00	100	100	100	100	100	100	100	100	100	100	100	100
	SAMN47007251	M_B38_863_S16	100	100	100.00;94.07	100	100	100	100	100	100	100	100	100	100	100	100
	SAMN47007285	M_B38_864_S17	100	100	94.07;100.00	100	100	100	100	100	100	100	100	100	100	100	100
	SAMN47007252	M_B38_865_S18	100	100	100.00;94.07	100	100	100	100	100	100	100	100	100	100	100	100
	SAMN47007286	M_B38_866_S19	100	100	100.00;94.07	100	100	100	100	100	100	100	100	100	100	100	100
	SAMN47007287	M_B38_868_S21	100	100	94.07;100.00	100	100	100	100	100	100	100	100	100	100	100	100
	SAMN47007253	M_B38_869_S22	100	100	100.00;94.07	100	100	100	100	100	100	100	100	100	100	100	100
	SAMN47007254	M_B38_870_S23	100	100	100.00;94.07	100	100	100	100	100	100	100	100	100	100	100	100
	SAMN47007255	M_B38_871_S24	100	100	100.00;94.07	100	100	100	100	100	100	100	100	100	100	100	100
	SAMN47007256	M_B38_872_S25	100	100	94.07;100.00	100	100	100	100	100	100	100	100	100	100	100	100
	SAMN47007257	M_B38_873_S26	100	100	100.00;94.07	100	100	100	100	100	100	100	100	100	100	100	100
	SAMN47007258	M_B38_874b_S27	100	100	94.07;100.00	100	100	100	100	100	100	100	100	100	100	100	100
	SAMN47007288	M_B38_875_S28	100	100	94.07;100.00	100	.	100	100	100	100	100	100	100	100	100	100
	SAMN47007259	M_B38_876_S29	100	100	100.00;94.07	100	100	100	100	99.84	100	100	100	100	100	100	100
	SAMN47007260	M_B38_877_S30	100	100	100.00;94.07	100	100	100	100	100	100	100	100	94.38	100	100	100
	SAMN47007261	M_B38_878_S31	100	100	94.07;100.00	100	100	100	100	100	100	100	100	100	100	100	100
	SAMN47007262	M_B38_879_S32	100	100	94.07;100.00	100	100	100	100	100	100	100	100	100	100	100	100
	SAMN47007263	M_B38_880_S33	100	100	94.07;100.00	100	100	100	100	100	100	100	100	100	100	100	100
	SAMN47007264	M_B38_882_S34	100	100	94.07;100.00	100	100	100	100	100	100	100	100	100	100	100	100
	SAMN47007289	M_B40_961b_S28	100	100	94.07;100.00	.	100	100	100	100	100	100	100	100	100	100	100
	SAMN47007265	M_B67_1256_S20	100	100	100.00;94.07	100	100	100	100	100	100	100	100	100	100	100	100
	SAMN47007321	M_B71_1303_S28	100	100	100.00;94.07	100	100	100	100	99.84	100	100	100	100	100	100	100
	SAMN47007290	M_B90_1424_S43	100	100	94.07;100.00	100	100	100	100	100	100	100	100	100	100	100	100
	SAMN47007291	M_B90_1425_S44	100	100	100.00;94.07	100	100	100	100	100	100	100	100	100	100	100	100
