# Supplementary material for: Genomic insights into the population structure, antimicrobial resistance, and virulence of Brachyspira hyodysenteriae from diverse geographical regions
Source: Microbiol Spectr. 2025 Apr 24;13(6):e03386-24. doi: 10.1128/spectrum.03386-24 (PMC12131820; doi:10.1128/spectrum.03386-24)
Supplement: Data S3 — AMR gene detection. [file spectrum.03386-24-s0003.xlsx]

## Sheet: AMR gene detection
Supplementary File 3 (AMR Gene Detection)
Column	Description
GenBank Accession Number	Unique identifier for genome assemblies retrieved from GenBank (NCBI) or SRA BioSample IDs for ISU VDL isolates.
Sample Name (ISU VDL)	Internal identifier for ISU VDL sequenced isolates. Empty cells indicate GenBank isolates.
AMR Gene	Name of the detected antimicrobial resistance (AMR) gene.
% Coverage	The percentage of the gene sequence aligned to the reference sequence.
% Identity	The percentage of similarity between the detected gene and the reference sequence.
Country	Country where the isolate was originally obtained.
ST (Sequence Type)	MLST sequence type of the isolate.
ST Labeled on Fig 1 and Fig 5	Indicates whether the ST was highlighted in Figures 1 and 5.
Lineages	Phylogenetic lineage assigned based on core genome SNP analysis.
Note	Additional information on specific isolates (e.g., co-occurrence of tva(A) and lnu(C) genes).
GenBank Accession number	Sample Name (ISU VDL)	AMR gene	% coverage	% identity	country	ST	ST labeled on Fig 1 and Fig 5	Lineages	Note
GCA_002100745.1_ASM210074v1		lnu (C)	100	98.99	Germany	132	other	L6
GCA_002117505.1_ASM211750v1		lnu (C)	100	98.99	Germany	132	other	L6
GCA_002117515.1_ASM211751v1		lnu (C)	100	98.99	Germany	132	other	L6
GCA_027586485.1_ASM2758648v1		lnu (C)	99.8	98.99	Belgium	138	Other	L7
GCA_027586515.1_ASM2758651v1		lnu (C)	99.8	98.99	Belgium	138	other	L7
GCA_027708025.1_ASM2770802v1		lnu (C)	99.8	98.79	Belgium	138	other	L7
GCF_002850235.1_ASM285023v1		lnu (C)	100	98.99	Italy	83	other	L7	Positive for tva(A) and lnu(C)
SAMN47007206	3489_1D_S29	lnu (C)	100	98.99	USA	334	other	L7
GCA_027585535.1_ASM2758553v1		tva(A)	100	100	Belgium	211	211	L1
GCA_027586175.1_ASM2758617v1		tva(A)	100	100	Belgium	211	211	L1
GCA_027586205.1_ASM2758620v1		tva(A)	100	100	Belgium	211	211	L1
GCA_027586245.1_ASM2758624v1		tva(A)	100	100	Belgium	211	211	L1
GCA_027586295.1_ASM2758629v1		tva(A)	100	100	Belgium	211	211	L1
GCA_027586385.1_ASM2758638v1		tva(A)	100	100	Belgium	211	211	L1
GCA_027586475.1_ASM2758647v1		tva(A)	100	100	Belgium	211	211	L1
GCA_027585355.1_ASM2758535v1		tva(A)	100	100	Belgium	87	87	L2
GCA_027585475.1_ASM2758547v1		tva(A)	100	100	Belgium	87	87	L2
GCA_027585545.1_ASM2758554v1		tva(A)	100	100	Belgium	87	87	L2
GCA_027585635.1_ASM2758563v1		tva(A)	100	100	Belgium	87	87	L2
GCA_027585715.1_ASM2758571v1		tva(A)	100	100	Belgium	87	87	L2
GCA_027585775.1_ASM2758577v1		tva(A)	100	100	Belgium	87	87	L2
GCA_027585865.1_ASM2758586v1		tva(A)	100	100	Belgium	87	87	L2
GCA_027585915.1_ASM2758591v1		tva(A)	100	100	Belgium	87	87	L2
GCA_027586045.1_ASM2758604v1		tva(A)	100	100	Belgium	87	87	L2
GCA_027586055.1_ASM2758605v1		tva(A)	100	100	Belgium	87	87	L2
GCA_027586135.1_ASM2758613v1		tva(A)	100	100	Belgium	87	87	L2
GCA_027586235.1_ASM2758623v1		tva(A)	100	100	Belgium	87	87	L2
GCA_027586275.1_ASM2758627v1		tva(A)	100	100	Belgium	87	87	L2
GCA_027586285.1_ASM2758628v1		tva(A)	100	100	Belgium	87	87	L2
GCA_027586325.1_ASM2758632v1		tva(A)	100	100	Belgium	87	87	L2
GCA_027586375.1_ASM2758637v1		tva(A)	100	100	Belgium	87	87	L2
GCA_027586425.1_ASM2758642v1		tva(A)	100	100	Belgium	87	87	L2
GCA_027586535.1_ASM2758653v1		tva(A)	100	100	Belgium	87	87	L2
GCA_027586575.1_ASM2758657v1		tva(A)	100	100	Belgium	87	87	L2
GCA_027586635.1_ASM2758663v1		tva(A)	100	100	Belgium	87	87	L2
GCA_027586645.1_ASM2758664v1		tva(A)	100	100	Belgium	87	87	L2
GCA_027586755.1_ASM2758675v1		tva(A)	100	100	Belgium	87	87	L2
GCA_027586795.1_ASM2758679v1		tva(A)	100	100	Belgium	87	87	L2
GCA_027586865.1_ASM2758686v1		tva(A)	100	100	Belgium	87	87	L2
GCA_027586895.1_ASM2758689v1		tva(A)	100	100	Belgium	87	87	L2
GCA_027585745.1_ASM2758574v1		tva(A)	100	100	Belgium	220	220	L2
GCA_027585835.1_ASM2758583v1		tva(A)	100	100	Belgium	220	220	L2
GCA_027585845.1_ASM2758584v1		tva(A)	100	100	Belgium	220	220	L2
GCA_027586195.1_ASM2758619v1		tva(A)	100	100	Belgium	220	220	L2
GCA_027586355.1_ASM2758635v1		tva(A)	100	100	Belgium	220	220	L2
GCA_027586445.1_ASM2758644v1		tva(A)	100	100	Belgium	220	220	L2
GCA_027586545.1_ASM2758654v1		tva(A)	100	100	Belgium	220	220	L2
GCA_027586615.1_ASM2758661v1		tva(A)	100	100	Belgium	220	220	L2
GCA_027586715.1_ASM2758671v1		tva(A)	100	100	Belgium	220	220	L2
GCA_027586835.1_ASM2758683v1		tva(A)	100	100	Belgium	220	220	L2
GCA_027585415.1_ASM2758541v1		tva(A)	99.93	99.87	Belgium	220	220	L2
GCA_027585515.1_ASM2758551v1		tva(A)	100	100	Belgium	221	221	L2
GCA_027585595.1_ASM2758559v1		tva(A)	100	100	Belgium	221	221	L2
GCA_027585615.1_ASM2758561v1		tva(A)	100	100	Belgium	221	221	L2
GCA_027585985.1_ASM2758598v1		tva(A)	100	100	Belgium	221	221	L2
GCA_027586035.1_ASM2758603v1		tva(A)	100	100	Belgium	221	221	L2
GCA_027586085.1_ASM2758608v1		tva(A)	100	100	Belgium	221	221	L2
GCA_027586155.1_ASM2758615v1		tva(A)	100	100	Belgium	221	221	L2
GCA_027585345.1_ASM2758534v1		tva(A)	100	100	Belgium	321	other	L2
GCA_027585435.1_ASM2758543v1		tva(A)	100	100	Belgium	321	other	L2
GCA_027585485.1_ASM2758548v1		tva(A)	100	100	Belgium	321	other	L2
GCA_027585735.1_ASM2758573v1		tva(A)	100	100	Belgium	321	other	L2
GCA_027585555.1_ASM2758555v1		tva(A)	100	100	Belgium	331	other	L2
GCA_027585885.1_ASM2758588v1		tva(A)	100	100	Belgium	332	other	L2
GCA_027585975.1_ASM2758597v1		tva(A)	100	100	Belgium	332	other	L2
GCA_027586675.1_ASM2758667v1		tva(A)	100	100	Belgium	332	other	L2
GCA_007595625.1_ASM759562v1		tva(A)	100	99.21	USA	94	other	L3
GCA_007595645.1_ASM759564v1		tva(A)	100	99.21	USA	94	other	L3
GCA_027586115.1_ASM2758611v1		tva(A)	100	99.14	Belgium	333	other	L5
GCA_027585965.1_ASM2758596v1		tva(A)	100	99.14	Belgium	228	other	L6
GCA_027585445.1_ASM2758544v1		tva(A)	100	99.14	Belgium	322	other	L6
GCF_001013195.1_ASM101319v1		tva(A)	100	93.81	Australia	35	other	L7
GCF_002850235.1_ASM285023v1		tva(A)	100	98.75	Italy	83	other	L7	Positive for tva(A) and lnu(C)
GCA_007595505.1_ASM759550v1		tva(A)	100	99.21	USA	107	107	L7
SAMN47007229	1352_w10_S10	tva(A)	100	99.21	USA	107	107	L7
SAMN47007292	1352_w23_S23	tva(A)	100	99.21	USA	107	107	L7
SAMN47007230	1352_w2_S2	tva(A)	100	99.21	USA	107	107	L7
SAMN47007294	1352_w34_S34	tva(A)	100	99.21	USA	107	107	L7
SAMN47007295	1352_w52_S52	tva(A)	100	99.21	USA	107	107	L7
SAMN47007296	1352_w55_S55	tva(A)	100	99.21	USA	107	107	L7
SAMN47007231	1352_w7b_S28	tva(A)	100	99.21	USA	107	107	L7
SAMN47007297	3489_4D_S32	tva(A)	100	99.21	USA	107	107	L7
SAMN47007246	M_B33_753B_S28	tva(A)	100	99.41	USA	300	other	L7
SAMN47007249	M_B34_765B_S26	tva(A)	100	99.41	USA	300	other	L7
SAMN47007257	M_B38_873_S26	tva(A)	100	99.41	USA	300	other	L7
SAMN47007208	1352_w39_S39	tva(A)	100	99.41	USA	304	other	L7
SAMN47007279	7905_w10_S15	tva(A)	100	99.41	USA	307	307	L7
SAMN47007266	7905_w13_S18	tva(A)	100	99.41	USA	307	307	L7
SAMN47007243	7905_w15_S20	tva(A)	100	99.41	USA	307	307	L7
SAMN47007268	7905_w2_S7	tva(A)	100	99.41	USA	307	307	L7
SAMN47007282	7905_w3_S8	tva(A)	100	99.41	USA	307	307	L7
SAMN47007272	7905_w8_S13	tva(A)	100	99.41	USA	307	307	L7
SAMN47007244	M_B33_732B_S7	tva(A)	100	99.41	USA	307	307	L7
SAMN47007275	M_B33_749B_S24	tva(A)	100	99.41	USA	307	307	L7
SAMN47007322	M_B33_752B_S27	tva(A)	100	99.41	USA	307	307	L7
SAMN47007247	M_B33_754B_S29	tva(A)	100	99.41	USA	307	307	L7
SAMN47007277	M_B34_763B_S24	tva(A)	100	99.41	USA	307	307	L7
SAMN47007248	M_B34_764B_S25	tva(A)	100	99.41	USA	307	307	L7
SAMN47007250	M_B34_766B_S27	tva(A)	100	99.41	USA	307	307	L7
SAMN47007252	M_B38_865_S18	tva(A)	100	99.41	USA	307	307	L7
SAMN47007287	M_B38_868_S21	tva(A)	100	99.41	USA	307	307	L7
SAMN47007253	M_B38_869_S22	tva(A)	100	99.41	USA	307	307	L7
SAMN47007258	M_B38_874b_S27	tva(A)	100	99.41	USA	307	307	L7
SAMN47007264	M_B38_882_S34	tva(A)	100	99.41	USA	307	307	L7
SAMN47007289	M_B40_961b_S28	tva(A)	100	99.41	USA	307	307	L7
SAMN47007291	M_B90_1425_S44	tva(A)	100	99.41	USA	337	other	L7
GCA_027585695.1_ASM2758569v1		tva(A)	100	99.28	Belgium	60	other	L8
GCA_027585955.1_ASM2758595v1		tva(A)	100	99.28	Belgium	60	other	L8
GCA_027586955.1_ASM2758695v1		tva(A)	100	99.28	Belgium	60	other	L8
GCA_027585335.1_ASM2758533v1		tva(A)	100	99.08	Belgium	320	other	L8
SAMN47007261	M_B38_878_S31	tva(A)	100	99.41	USA	303	303	L9
SAMN47007255	M_B38_871_S24	tva(A)	100	99.41	USA	305	305	L9
SAMN47007288	M_B38_875_S28	tva(A)	100	99.41	USA	305	305	L9
SAMN47007290	M_B90_1424_S43	tva(A)	100	99.41	USA	305	305	L9
